# Supplementary material for: The Relationship between Sleep-Wake Cycle and Cognitive Functioning in Young People with Affective Disorders
Source: PLoS One. 2015 Apr 21;10(4):e0124710. doi: 10.1371/journal.pone.0124710 (PMC4405360; doi:10.1371/journal.pone.0124710)
Supplement: S1 Dataset — (XLSX) [file pone.0124710.s001.xlsx]

## Sheet: Data
Age	Gender	Control/Patient	Primary Diagnosis	Illness Duration (years)	Years of Education	HDRS (minus insomnia items)	SOFAS	Predicted IQ	Trail Making Test A z-score- curtailed	Trail Making Test B z-score- curtailed	Rey Complex Figure 3min recall z-score- curtailed	Rey Auditory Verbal Learning Test A1-5 z-score- curtailed	Rey Auditory Verbal Learning Test A7 z-score- curtailed	Controlled Word Association Test FAS z-score- curtailed	Choice Reaction Time 5 Choice z-score- curtailed	Intra/Extra-dimensional Shift adjusted errors z-score- curtailed	Rapid Visual Processing A prime z-score- curtailed	Paired Associate Learning z-score- curtailed	Spatial Span Length z-score- curtailed	Sleep Onset (decimal form)	Sleep Offset (in decimal form)	Total Sleep Time	Wake After Sleep Onset	Sleep Midpoint (in decimal form)	Cosinor Acrophase	Cosinor Amplitude	Cosinor R squared	Sleep Cluster Group	Circadian Cluster Group	No Medication	Antidepressant	Antipsychotic	Mood Stabilizer	Sedative/ Hypnotic	Melatonin/ Agomelatine	Other Medication
16.7118	female	Patients	Bipolar I	0.711841	9	9	50	99	0.0795455	-0.407895	-0.2	1.40351	0.58	1.07477	1.06	0.57	-3	0.66	1.05	21.7833	7.13333	512.857	48.4286	2.46071	14.39	2.046	0.6352	1	1	0	1	1	0	0	0	0
20.219	female	Patients	Major Depressive Disorder	7.21903	12	25	35	103	0.291667	-0.836478	-2.1	-0.513264	0.14	-0.700935	1.58	0.74	-2.75	0.38	0.29	22.9167	8.1	499.5	51.8261	3.51178	15.75	1.255	0.2788	2	2	0	1	1	0	0	0	0
23.7645	male	Patients	Bipolar II	8.76454	13	8		109	0.8125	1.05031	1.5	1.2625	1.14	-0.508929	-0.03	0.39	0.84	0.66	1.34	24.6833	10.3833	497.667	84.1667	5.53306	17.5	2.337	0.1908	2	3
22.9405	female	Patients	Bipolar II	11.9405	12	15	50	115	0.708333	1.36478	-0.4	1.44752	0.13	1.4486	-0.23	0.62	0.57	0.39	-0.46	24.0333	10.2333	503.13	108.27	5.12833	17.94	0.9284	0.1748	2	2
27.5318	female	Patients	Social Anxiety Disorder	13.5318	15	10	65	107	0.5	-0.522013	-0.1	-0.512514	-0.31	0.383929						25.5167	12.1	525	110	6.80833	18.67	3.597	0.2705	3	1	0	1	0	1	1	0	0
22.2478	male	Patients	Major Depressive Disorder	8.24778	13	23	60	89	0.604167	-0.0188679		0.0125	0.23	-1.40179	1.21	0.28	-2.64	0.66	-1.93	25.8333	10	417.15	72.8	5.91625	17.47		0.379	3		0	1	1	0	0	0	0
21.5387	male	Patients	Major Depressive Disorder	6.53867	14	21	60	107	-0.4375	-1.33962	-1.6	-0.9875	0.52	-0.330357	0.4	0.06	-0.17	0.14	-1.11	24.0167	8.36667	459.906	41.75	4.19714	15.83	2.024	0.54	1	1	1	0	0	0	0	0	0
19.54	female	Patients	Bipolar II	6.54004	12	18	60	109	0.875	-0.736842	-0.5	-0.282584	-0.2	0.607477						23.0333	9.65	513.107	124.464	4.34643		0.3035	0.01309	2		0	1	1	1	0	0	0
20.668	male	Patients	Obsessive Compulsive Disorder	1.66804	12	12	50	96	-1.27083	-2.91195	-3	-3	-3	-0.88785	-1.33	-3	-1.86	-3	-1.11	23.7	10.6833	595.364	63.4545	5.19318	16.94	2.249	0.5746	1	1	0	1	1	0	0	0	0
21.0267	male	Patients	Major Depressive Disorder	3.02669	13	15	55	109	-0.125	-0.710692	-1.4	-3	-3	-1.49107	-0.12	0.61	0.78	-0.65	-1.93	25.85	10.1167	415.286	80.5	5.98155	18.08	1.806	0.5457	3	3	0	0	0	1	0	0	0
23.8604	female	Patients	Bipolar II	11.8604	13	22	60	103	-2.9375	1.11321	-0.9	0.8875	0.99	-0.598214	0.19	-0.88	-2.15	0.27	-0.46	23.8833	9.68333	500.846	86.8846	4.78109	16.53	1.496	0.3175	2	2	0	1	1	1	0	0	0
19.5838	female	Patients	Bipolar II	6.58385	14	12	50	102	0.193182	-1.39474	-0.4	-0.3625	-0.53	-0.6875		-0.01		0.14	-1.21	24.3667	10.2	535.15	54.96	5.28433	17.23	1.575	0.4813	1	3	0	0	1	1	0	0	0
16.0931	male	Patients	Major Depressive Disorder	3.09309	10	19	60	108	1.67045	1.76316	-0.3	1.63622	-0.3	1.72897	0.67	0.5	1.72	0.01	1.34	22.6833	8.11667	469.88	96.78	3.40542	15.02	1.848	0.4536	2	1	0	1	0	0	0	0	0
21.128	male	Patients	Major Depressive Disorder	12.128	12	15	50	98	-0.0208333	-2.59748	-3	-0.397924	-0.62	0.140187	1.87	0.3	-3	0.4	0.76	25.4	9.75	434.02	66.82	5.57367	16.69	1.54	0.1543	3	2	0	0	1	0	0	0	0
26.0753	female	Patients	Major Depressive Disorder	13.0753	12	21	65	87	-0.333333	-1.71698	-3	-1.71518	-0.59	0.046729	-1.57	-0.09	-3	-0.65	-1.96	25.1333	8.75	406.344	50.4375	4.93984				3		0	0	0	0	1	0	0
16.6379	male	Patients	Major Depressive Disorder	6.63792	10	8	65	118	0.420455	0.381579	-0.3	1.79102	-0.15	0.88785	0.51	0.17	-1.24	0.66	-1.11	24.3167	7.51667	382.214	49.9286	3.91786	16.02	1.982	0.5258	2	1	0	1	0	0	0	0	0
21.5962	male	Patients	Bipolar II	4.59617	11	14	41	105	1.02083	0.106918	0.4	-1.30568	-0.72	-0.981308	0.57	0.61	-1.19	-0.26	1.34	25.2167	11.0333	521.167	67.2222	6.11991	17.16	1.246	0.2855	1	2	0	1	1	0	0	0	0
19.3785	female	Patients	Bipolar II	6.37851	14.5	14	70	109	0.875	0.447368	-3	0.8875	1.14	-1.13393	-0.24	0.66	0.61	0.53	1.05	23.2833	9.61667	541	78.4231	4.44519	16.32	1.886	0.4871	1	1	0	1	0	0	0	0	0
21.5989	male	Patients	Major Depressive Disorder	5.5989	15	1	71	108	-1.0625	0.421384	-1.4	-0.9875	0.23	0.0267857	0.5	0.45	-0.17	0.27	0.29	24.8167	8.1	394.71	42.14	4.45717	17.04		0.2603	2		1	0	0	0	0	0	0
22.6831	female	Patients	Bipolar II	7.68309	15	2	80	118	1.125	0.672956	-0.3	1.5125	1	1.1875	-0.35	0.53	1.04	0.66	-0.46	22.9667	8.75	538.769	49.0769	3.86538	15.89	2.034	0.5343	1	1	0	0	1	0	0	0	1
21.8809	male	Patients	Major Depressive Disorder	6.8809	13	12	35	115	1.02083	1.1761	-2.5	0.3875	-0.24	0.919643	0.55	-0.06	0.61	0.14	-0.3	25.55	12.7333	537.786	132.714	7.1375	18.8	2.086	0.2433	3	3	0	1	0	0	1	0	0
20.0986	female	Patients	Bipolar II	6.09856	13	12	66	102	0.5	1.05031	1.5	-0.1125	0.92	-0.598214	1.15	0.53	1.07	0.66	1.05	26.2167	11.4	481.947	68.8684	6.8068	18.95	1.644	0.3775	3	3	0	0	1	0	0	0	0
19.5455	male	Patients	Major Depressive Disorder		12	6	61	99	0.193182	-0.736842	1.9	0.870819	1.3	-0.88785	1.37	0.5	-0.36	0.66	-0.3	25.2667	8.75	407.658	40.9474	5.00504	14.39	2.042	0.4633	3	1	1	0	0	0	0	0	0
19.7563	female	Patients	Major Depressive Disorder	0.756331	10.5	20	60	75	-3	-3	1.9	-2.84178	-1	-1.72897	-3	-1.42	-3	0.66	-2.71	22.7	7.91667	448.75	104.083	3.30729	15.46	1.909	0.4565	2	1	0	1	0	0	0	0	0
16.7639	male	Patients	Social Anxiety Disorder	2.76386	10	9	51	106	0.988636	-0.276316	-1.4	1.48142	-1.88	0.700935	0.93	-0.28	0.81	-0.91	1.34	27.0833	10.6167	417.962	34.4615	6.85353	17.76	1.887	0.2272	3	3	1	0	0	0	0	0	0
18.4093	female	Patients	Major Depressive Disorder	4.40931	10	8	55	102	0.647727	-0.934211	1.1	-3	-2.07	-1.72897	-0.57	0.6	-3	-0.26	1.05	25.7833	12.85	598.46	65.68	7.31783	18.76	1.373	0.3208	1	3	0	1	1	0	0	0	0
16.512	female	Patients	Major Depressive Disorder		9	1	65	115	-0.715909	-3	0	0.188934	0.13	-1.07477	0.35	-1.7	-2.55	0.14	0.29	21.9	6.53333	415.727	102.045	2.21477	14.31	1.811	0.5607	2	1	0	0	0	0	0	1	0
24.512	male	Patients	Major Depressive Disorder	11.512	11		55	112	0.395833	-1.5283	-0.9	-1.6129	-2.45	-0.327103	0.22	0.6	1.03	0.83	1.45	22.1667	7.56667	513.833	49.5	2.86111	14.67	0.9547	0.2569	1	2	0	1	0	1	0	0	0
18.0507	female	Patients	Major Depressive Disorder	1.05065	12	9	65	104	1.21591	-1.13158	-0.3	2.13956	1.3	1.82243	1.96	0.53	0.74	0.01	1.05	24.0667	9.06667	467.233	72.9333	4.56861	16.62	2.276	0.4436	2	1	0	1	0	0	0	0	1
24.8241	male	Patients	Major Depressive Disorder	11.8241	8			99	0.708333	-3	-2.9	-1.45929	-1.16	0.514019	-0.32	-2.07	-1.15	-3	-2.05	24.05	7.23333	344.71	86.43	3.64283	15.76	0.913	0.1452	2	2	1	0	0	0	0	0	0
17.8836	female	Patients	Major Depressive Disorder	0.883641	11	5	71	112	0.647727	0.776316	0.2	2.07373	1	0.233645	0.58	0.57	0.06	0.53	1.05	22.8833	7.28333	420.795	82.7045	3.07992	15.05	1.427	0.3607	2	1	0	1	0	0	0	0	0
26.9952	female	Patients	Major Depressive Disorder	8.99521	16	24		113	0.604167	0.169811	0.3	1.01088	0.89	0.116071	0.99	0.29	0.15	0.67	-0.01	23.8333	8.86667	502.8	39.1	4.34917	15.94	1.477	0.3139	1	2	0	1	0	0	1	0	0
22.1793	female	Patients	Major Depressive Disorder	10.1793	12	9	65	114	0.5	-0.459119	0.5	1.21684	0.15	0.233645		0.62	-0.22	0.69	0.29	23.7333	7.85	449.71	36.43	3.7845	15.32	2.127	0.4547	1	1	0	0	1	1	0	0	0
17.2923	female	Patients	Major Depressive Disorder	1.29227	11	18	70	109	0.306818	-0.671053	2	1.30568	1	-2.00935	0.19	0.49	-1.69	0.66	1.05	25.05	8.8	414.83	50.13	4.92475	16.43	2.356	0.3627	3	1	0	1	0	0	0	0	0
22.527	male	Patients	Panic Disorder	1.52704	15	1	75	110	1.125	0.484277	0.9	1.5125	1.13	-0.419643						24.1167	7.66667	404.654	48.1923	3.89038	15.69	1.496	0.3616	2	1	1	0	0	0	0	0	0
17.1554	female	Patients	Generalised Anxiety Disorder		11	12	65	112	0.193182	-1.46053	-1	-1.76651	-1.16	-1.82243	0.22	0.41	-2.11	0.52	0.29	23.5833	8.01667	445.538	60.8462	3.80321	15.43	1.994	0.5167	2	1	1	0	0	0	0	0	0
19.9808	female	Patients	Major Depressive Disorder	7.98084		18	60	107	0.988636	0.776316	-0.3		-0.24		0.35	0.53	-0.22	0.66	-0.46	24.3333	8.06667	399.5	64.375	4.19896	15.6	1.27	0.2089	2	2
27.2909	female	Patients	Major Depressive Disorder	3.2909	16	12	70	112	0.708333	-1.21384	-2.2	-0.186072	0.09	-0.330357	0.99	-3	-1.96	-1.7	-0.81	24.0167	8.35	381.429	118.929	4.18631	15.88	1.759	0.4888	2	1	0	1	1	0	1	0	0
19.039	male	Patients	Major Depressive Disorder	4.03901				96	0.988636	0.907895	0.7		-0.3		1.03	-0.28	-0.7	0.26	-0.3	25.3167	10.6	460.67	96.33	5.95833	18.02	1.472	0.2919	3	3	1	0	0	0	0	0	0
16.2218	female	Patients	Major Depressive Disorder	2.22177	10	11	55	93	-0.602273	-2.44737	-0.4	1.40351	1.12	0.794393	1.26	-0.09	-0.7	0.66	-1.21	23.45	7.93333	441.033	68	3.69194	15.48	1.448	0.3206	2	1	0	1	0	0	0	0	0
28.8761	female	Patients	Bipolar II	13.8761	17	2	70	109	0.708333	-0.647799	-1.6	-1.81828	-2.32	-1.66964	1.21	0.45	0.01	-2.72	-0.81	24.3	10.1833	496.026	96.6053	5.23991	16.88	1.669	0.4013	2	3	0	1	0	0	0	0	0
20.6297	female	Patients	Major Depressive Disorder	7.62971	14	20	70	94	-0.645833	-0.647799	-1	1.2625	-0.22	-2.02679	1.55	0.62	-2.02	0.66	0.29	22.75	8.23333	427.375	141.531	3.49089	15.4	1.704	0.4738	2	1	0	1	0	0	0	0	0
18.7652	male	Patients	Major Depressive Disorder		12	13	65	106	0.647727	-2.18421	-2.7	-0.397924	0.15	-0.514019	0.35	0.39	-0.55	-1.04	-1.93	25.5667	10.2167	449.81	68.9048	5.88968	18.27	1.923	0.3164	3	3	0	1	0	0	0	0	0
28.7502	female	Patients	Bipolar II		13	4	75	114	1.3125	1.46541	-3	0.793254	-0.31	2.25893	-0.67	0.45	-0.84	-0.43	-0.81	24.3667	8.93333	480.96	33.08	4.65033				1		1	0	0	0	0	0	0
18.0507	female	Patients	Major Depressive Disorder		8	8	65	98	-1.625	-3	-1.8	0.0768049	0.88	-1.16822	0.38	-0.17	-1.94	-0.79	-0.46	25.3167	10.55	517.036	36.7857	5.93185	17.57	2.284	0.5079	1	1	1	0	0	0	0	0	0
20.9473	male	Patients	Bipolar II		12	9	45	105	0.8125	0.295597	2.2	-0.0519031	0.15	0.046729	1.22	-0.28	-1.55	0.66	0.52	24.3167	9.25	403.036	132.857	4.78304	16.53	1.893	0.5226	2	1	1	0	0	0	0	0	0
19.7262	female	Patients	Major Depressive Disorder		12	20		102	0.647727	-0.210526	-3	1.33218	1.3	0.140187	0.61	-1.25	0.84	0.4	1.05	25.4	9.43333	433.808	47.9231	5.41442	17.32	1.622	0.3758	3	3
19.5181	female	Patients	Bipolar I	3.51814	12	14	55	105	0.761364	1.03947	0.6	0.986159	-0.24	-0.88785	0.26	0.62	0.39	0.4	1.05	27.9333	11.95	392.714	88.0714	7.93988	20.1	1.91	0.4604	3	3	1	0	0	0	0	0	0
24.3313	male	Patients	Bipolar II	8.33128	11	13	55	108	0.8125	0.798742	-1.3	1.6129	1	1.35514	-0.14	-2.23	-0.48	0.52	1.52	28.5667	13.9333	504.423	56.9615	9.24487	20.84	1.734	0.3113	3	3	1	0	0	0	0	0	0
28.8049	male	Patients	Major Depressive Disorder	3.80493	13	17	51	96	0.604167	0.484277	-0.2	0.902067	0.49	-1.40179	1.62	-0.66	-1.55	-0.34	-1.34	22.0167	11.0667	674.361	108.278	4.53866	15.79	1.33	0.2587	1	2	0	1	1	0	0	0	0
22.8528	female	Patients	Major Depressive Disorder	7.85284	13	14	45	112	1.4375	1.11321	0.5	1.0125	1.14	0.383929	0.94	0.62	1.77	-0.16	1.8	22.4667	7.53333	469.036	74.7857	2.99851	14.24	1.797	0.5215	2	1
20.627	female	Patients	Major Depressive Disorder	5.62697	15	0		113	0.5	1.05031	-2.2	0.6375	0.92	-0.151786	0.68	0.62	1.54	-0.26	0.29	25.6333	10.0833	451.273	55.7273	5.85833	17.18	1.427	0.194	3	2	0	0	0	0	0	1	0
19.0554	male	Patients	Social Anxiety Disorder	4.05544	12	5	65	107	1.55682	1.30263	1.2	1.1015	0.15	-1.07477	1.93	0.5	1.22	0	-1.11	23.7	8.71667	477.64	63.55	4.20983	16.12	2.252	0.4627	2	1	0	0	1	0	0	0	0
21.1608	male	Patients	Social Anxiety Disorder	7.16085	13	19	60	109	0.604167	-0.710692	0.5	1.3875	1.14	-1.04464	0.24	0.06	0.34	0.66	0.52	27.0833	11.9667	470.21	63.04	7.52708				3		0	1	0	0	0	0	0
24.9336	male	Patients	Bipolar I	3.93361	12	8	60	93	1.33333	-0.522013		-0.0519031	0.3	-1.35514	0	0.47	0.05	-0.72	0.81	24.9833	8.85	383.9	88.9	4.92333	16.38	3.117	0.4014	2	1	0	0	0	1	0	0	0
19.05	female	Patients	Major Depressive Disorder	3.04997	13	17		107	1.10227	0.447368	-1.9	1.2625	-1.12	-1.40179	-3	0.7	-2.17	-2.19	-2.71	24.65	9.63333	502.19	36.92	5.14267	16.93	1.803	0.5109	1	3	0	0	0	1	0	0	0
17.6071	female	Patients	Bipolar II	7.60712	11	16	65	97	0.761364	0.578947	0.1	0.230415	0.56	-0.327103	0.11	0.49	-1.31	0.4	1.05	23.1	8.76667	523.75	56.83	3.93817				1		0	0	1	0	0	0	0
22.5352	male	Patients	Bipolar II	4.53525	15	15	55	103	1.64583	1.93082		0.3875	1.14	-0.0625	-1.22	0.5	-0.31	0.27	1.34	21.8833	7.48333	526.86	49.36	2.68508	14.5	1.275	0.2898	1	2	0	1	1	0	0	1	0
23.0144	female	Patients	Bipolar II	5.01437	13	14	65	114	0.1875	0.798742		-0.2375	0.23	-0.151786	0.03	0.66	-1.07	0.27	1.05	23.7833	10.8167	615.577	46.5	5.30064	16.9	0.673	0.1202	1	2	0	1	0	0	0	0	0
22.9788	female	Patients	Major Depressive Disorder	9.97878	15	23		110	0.5	-0.0188679	-1.8	-0.1125	0.23	0.651786	-2.83	-1.29	-0.13	-1.82	1.05	23.4	8.23333	408.69	121.23	3.816	15.48	1.964	0.338	2	1	0	1	1	1	0	1	0
23.2909	female	Patients	Bipolar I	14.2909	12	2	80	96	0.291667	-1.15094	-2.6	-0.743945	-1.39	0.514019	-1.28	-1.09	-1.07	-3	-0.46	24.3667	9.53333	460.6	89.7	4.9525	16.17	1.387	0.3412	2	2	0	0	0	1	0	0	0
17.9001	female	Patients	Major Depressive Disorder	5.90007		3	71	113	0.306818	1.69737	0.6		0.13		1.31	0.39	1.77	0.39	0.52	24.0833	8.05	399	78.43	4.06192	15.87	2.353	0.4962	2	1	0	1	0	0	0	0	0
18.4723	female	Patients	Major Depressive Disorder	3.47228	11	12	70	87	-0.375	-1.13158	-0.6	-0.384025	0.56	-0.514019	0.43	0.37	-0.86	0.4	0.29	25.0167	10.8	496	90.7917	5.9066	16.83	2.078	0.2853	2	3	1	0	0	0	0	0	0
22.0123	female	Patients	Generalised Anxiety Disorder	5.01232	12	16	45	89	-1.0625	-2.53459	-1.6	-0.859285	-2.92	-0.046729	-0.87	-1.29	-1.62	-0.52	1.8	25.0167	9.6	464	51.5714	5.3131	16.65	1.684	0.4413	3	3	0	1	0	0	0	0	0
23.5264	female	Patients	Major Depressive Disorder	7.52635	10	13	60	94	0.65625	0.144654	0.7	0.384025	1	1.54206	0.11	0.62	-2.85	0.53	-1.21	23.35	8.2	458.11	73.44	3.77967	15.46	2.141	0.5052	2	1	0	0	0	1	0	0	0
28.7009	female	Patients	Bipolar I	9.70089	16	17	70	99	1.4375	1.49057	0	-1.81828	-2.32	0.0267857	1.78	-0.09	-0.22	0.59	1.59	22.0833	8.63333	521.571	110.893	3.35387	14.82	1.285	0.2909	2	2	0	0	1	0	1	0	0
21.4045	female	Patients	Bipolar Not Otherwise Specified	4.40452	15	2	80	100	-0.0208333	-0.773585	1.9	-0.7375	-0.22	0.205357	0.2	0.66	0.26	0.69	-0.46	23.3	7.25	411.43	66.29	3.28092	14.94	2.207	0.519	2	1	0	1	0	1	0	0	0
17.1198	female	Patients	Major Depressive Disorder	3.11978	11	5	70	109	-0.0340909	0.447368	0	0.230415	0.56	0.420561	0.33	0.62	0.84	-0.26	1.05	22.1	7.1	453.893	85.8929	2.59821	14.43	1.865	0.5678	2	1
19.2663	female	Patients	Major Depressive Disorder	4.26626	12	13	55	83	-0.0340909	-1.98684	0	1.33218	1.3	-1.4486	0.25	0.45	-1.31	0.39	-1.21	25.9333	10.3667	453.62	52.69	6.15258	17.95	1.966	0.4064	3	3	0	1	0	0	0	0	0
24.2081	female	Patients	Bipolar Not Otherwise Specified	9.20808	12	13	55	99	-1.89583	-0.396226	0.2	1.44752	1.3	-0.046729	1.02	-1.29	0.67	0.33	-0.81	23.9333	8.55	425.444	91.2222	4.23889	15.7	1.744	0.4637	2	1
23.9316	female	Patients	Bipolar II	9.93155	12	4	71	99	-0.0208333	0.232704	0.1	0.640138	1.3	-0.981308	-1.01	0.41	-2.62	0.53	-1.21	24.4	9.56667	460.46	90.18	4.98867	16.27	1.301	0.2701	2	2	0	1	0	1	0	1	0
18.2259	female	Patients	Major Depressive Disorder		12	7	65	99	-1.28409	-2.31579	-0.4	0.870819	1.3	-0.88785	0.28	0.45	-1.01	0.27	1.05	23.8333	8.71667	456.906	75.9688	4.27396	16.25	2.141	0.453	2	1	0	1	0	1	0	0	0
17.4182	female	Patients	Social Anxiety Disorder	5.41821	11		66	98	0.193182	1.17105	0.8	1.45929	1	0.140187	1.86	0.57	1.54	0.66	1.05	22.6667	8.08333	488.62	76.31	3.37433	15.27	1.7	0.4609	2	1	0	1	0	0	0	0	0
16.0027	female	Patients	Bipolar II	2.00274	10	1	65	109	-0.0340909	-1.39474	0.5	1.1336	1.12	-0.514019	0.1		-1.18	0.27	-1.21	24.2833	9.2	467.429	67.7857	4.74345	16.53	2.412	0.5958	2	1	0	0	1	0	0	0	0
21.0103	female	Patients	Obsessive Compulsive Disorder	2.01027	15	18	55	109	-0.333333	1.49057	0.5	0.5125	1.14	0.651786	1.09	-1.21	0.06	0.4	1.8	28.6667	12.1	342.286	104.25	8.3878				3		1	0	0	0	0	0	0
22.7132	male	Patients	Bipolar II	8.71321	11	6	68	92	-0.125	-1.02516	0.5	-0.0768049	-0.73	-0.514019	-1.27	-0.17	-0.86	0.66	0.52	25.6167	10.3667	472.88	52.83	5.99758	17.75	1.474	0.1732	3	2	0	0	1	1	0	0	0
22.7652	female	Patients	Major Depressive Disorder	8.76523	15	13	61	109	1.4375	0.295597	-0.4	0.6375	1.14	0.116071	0.12	0.66	0.61	-0.51	-0.46	26.15	10.8333	451.79	69.46	6.49375	18.39	1.491	0.3692	3	3
29.7057	female	Patients	Bipolar Not Otherwise Specified	17.7057	15	18	55	99	0.5	0.987421	-0.9	0.031556	0.09	1.09821	1.16	0.53	0.64	0.33	0.79	21.8	8.16667	530.8	91.5	2.98583				2		0	1	0	1	0	0	0
21.744	female	Patients	Bipolar I	4.74401	15	26	70	109	0.708333	-0.0188679	1	1.3875	0.68	-0.955357	-0.15	0.66	0.34	0.66	1.05	24.85	10.35	521.5	49.25	5.60625				1		0	0	1	1	0	0	0
20.5284	female	Patients	Major Depressive Disorder		11	7	75	98	0.8125	0.484277	1.1	-0.844854	0.13	-0.514019	0.96	0.53	-0.08	0.53	1.8	25.15	10.1167	429.43	108.14	5.62975	17.4	2.009	0.3806	3	3	1	0	0	0	0	0	0
22.3655	male	Patients	Bipolar II	8.3655	14	2	70	112	0.1875	-0.207547	-0.5	0.0125	-2.02	0.383929	-3	0.5	-0.65	-0.26	-1.93	23.6167	8.45	472.27	58.2	4.03725				2		0	0	1	1	0	0	0
24.8378	female	Patients	Bipolar Not Otherwise Specified	11.8378	12	20	70	97	0.604167	0.484277	-0.1	0.640138	1.14	-0.420561	-1.27	-0.32	0.67	0.76	2.39	22.55	7.91667	498.5	63.29	3.23158				2		0	0	1	1	0	0	0
21.2923	female	Patients	Major Depressive Disorder	6.29227	13	15	70	96	0.395833	0.798742	-1.1	-0.4875	1.14	-0.330357	-0.27	0.12	0.15	0.4	-0.46	24.2833	11.15	457.19	194.65	5.71542				3		0	1	0	0	1	0	0
16.0246	female	Patients	Major Depressive Disorder	2.02464	10	17	71	105	-0.488636	0.578947	0.1	0.99865	0.06	-0.046729	0.27	0.45	-1.31	0.26	1.8	23.2833	9.08333	429.536	56.5	4.18006	13.56	1.714	0.248	2	2	0	1	1	0	0	0	0
21.6372	female	Patients	Generalised Anxiety Disorder		14.5	6	80	106	1.54167	0.421384	-0.8	1.5125	1.14	1.45536	0.15	0.49	0.61	-1.43	1.8	22.35	6.56667	424.29	69.39	2.464				2
23.7864	female	Patients	Bipolar I	9.78645	11	13	51	74	-1.6875	-3	-3	-3	-2.45	-1.26168	-3	-1.04	-2.74	-3	-1.96	23.4667	8.66667	497.33	54.67	4.06667	16.58	1.77	0.3791	1	1	0	0	1	1	1	0	0
18.7105	female	Patients	Bipolar II		12	15	60	105	-0.0340909	-1.06579	-3	0.870819	0.15	0.514019	-1.12	0.62	-1.62	-0.52	-1.21	24.2333	7.61667	402.375	39.9583	3.91944	15.82	2.632	0.5407	2	1	1	0	0	0	0	0	0
16.4572	female	Patients	Major Depressive Disorder	2.45722	10	4	91	100	-0.375	-0.342105	-1.6	0.0539811	-0.99	0.514019	-1.27	-1.54	-2.19	0.69	-0.46	24.0833	10.4167	555.8	64	5.24833	17.31	1.814	0.514	1	3	0	1	0	0	0	0	0
22.5544	female	Patients	Major Depressive Disorder		13	18	45	96	-0.0208333	0.421384	-0.9	-1.4875	-0.67	-0.598214	-2.39	-0.67	-0.46	0.4	-0.46	25.7167	9.45	403.308	60.7692	5.58397	17.19	1.711	0.2713	3	3	1	0	0	0	0	0	0
22.7625	male	Patients	Social Anxiety Disorder		13	16	51	107	1.33333	1.74214	1.1	-0.4875	0.92	-0.598214	-0.28	0.61	1.77	0.4	-0.3	25.25	9.3	366.5	116.67	5.27642	16.53	2.038	0.4896	2	1	1	0	0	0	0	0	0
26.7351	female	Patients	Bipolar II		12	6	75	99	1.22917	0.924528	1.2	0.0414053	0.53	0.046729	0.52	0.49	-0.45	0.25	1.59	22.1	7.16667	462	81.43	2.62858	13.29	2.254	0.673	2	1	1	0	0	0	0	0	0
21.1088	male	Patients	Bipolar II	6.10883	12	14	65	103	1.33333	0.106918	-0.4	0.294118	0.15	0.607477	0.92	0.28	0.26	0.14	0.52	25.45	11.3	479	112.375	6.37812		1.541	0.2091	3		1	0	0	0	0	0	0
22.9952	male	Patients	Major Depressive Disorder		16	8	70	119	1.33333	1.67925	1.7	-0.3625	0.23	0.741071	0.38	0.5	1.54	0.65	1.34	24.5	7.85	391.07	50.07	4.17617	16.39	2.097	0.4576	2	1	0	0	0	0	0	1	0
21.1773	female	Patients	Bipolar II	5.17728	14		70	106	0.916667	-0.396226	-3	0.7625	0.68	-0.0625	1.22	0.49	1.91	-2.74	-0.46	25.35	9.8	422.5	84.13	5.57192	15.98	1.326	0.1511	3	2	0	1	0	1	0	0	0
16.2081	female	Patients	Bipolar Not Otherwise Specified		10	6	51	112	1.26136	1.05921	0.2	0.863698	1	0.700935	0.43	0.45	1.43	0.66	1.05	22.9	7.98333	451.33	94.25	3.4465	14.97	2.009	0.5229	2	1	0	0	0	0	0	1	0
26.0397	female	Patients	Major Depressive Disorder	8.0397	13	2	60	84	0.0833333	0.169811	-1.8	-1.81828	-1.52	-0.776786	1.04	0.49	-0.27	-0.6	-0.81	25.0333	9.3	422.5	73.36	5.1655	17.13	2.235	0.5184	2	1	1	0	0	0	0	0	0
17.8179	female	Patients	Major Depressive Disorder		11	15	80	108	-0.943182	0.710526	-1.2	0.691244	0.56	-1.16822	1.09	0.12	0.71	-0.51	1.05	23	7.71667	452.75	70.67	3.36183	15.35	2.048	0.6455	2	1	0	1	0	0	0	0	0
22.653	female	Patients	Bipolar Not Otherwise Specified	6.65298	14	21	70	90	-0.4375	-0.710692	-0.1	-0.4875	-0.22	-1.04464	0.79	0.28	-0.22	0.39	1.05	21.55	8.3	528.58	115.96	2.92117	14.38	1.824	0.441	2	1	0	0	1	1	0	0	0
21.4319	male	Patients	Bipolar I	5.4319	14	10	40		-0.75	0.610063	-1.4	0.8875	1.14	-0.0625	-3	-1.83	-0.24	-2.45	-0.3	24.75	8.55	360.38	107.88	4.65208	16.46	1.984	0.5548	2	1	0	0	1	0	0	0	0
19.8084	female	Patients	Obsessive Compulsive Disorder	6.80835	11		60	113	0.647727	-1	-1.3	1.30568	-0.3	1.26168	0.59	0.66	0.34	-0.26	0.29	25.6167	10.75	486.76	61.06	6.18183	17.98	1.778	0.4193	3	3
23.0664	male	Patients	Major Depressive Disorder		11	7	60	115	1.33333	0.798742	-3	1.6129	1	0.700935	1.08	0.5	-0.7	-1.29	-1.11	25.05	10.3333	469.18	87.93	5.69258	17.39	1.637	0.4217	3	3	1	0	0	0	0	0	0
24.8378	female	Patients	Major Depressive Disorder	7.83778	18		91	107	0.8125	-0.207547	-2.5	-0.3625	-0.67	-0.955357	0.2	0.49	0.7	0.74	-0.01	22.95	5.53333	341.42	53.92	2.24458	14.1	1.559	0.3499	2	1	0	1	0	0	0	1	0
18.2669	female	Patients	Bipolar II		10	13	65	103	-0.0340909	-1.92105	-0.7	0.230415	-0.3	-0.233645	0.66	0.37	-3	-0.13	-1.21	24.8167	10.6	515.73	71.64	5.71133	17.6	1.494	0.3707	1	3	0	0	0	1	0	0	0
21.2567	female	Patients	Obsessive Compulsive Disorder		10	29	50	87	-0.4375	-3	-3	-2.22734	-2.45	-1.91589	-2.88	-1.58	-2.85	-0.39	-1.96	23.6333	8.3	457.09	63.09	3.96817	15.7	1.725	0.444	2	1
16.3696	female	Patients	Major Depressive Disorder		11	14	61	99	0.681818	0.00657895	0.9	0.323887	0.13	-0.700935	-0.06	0.49	-1.94	0.66	0.29	23.4167	9.11667	469.43	112.43	4.2655	16.16	1.943	0.4856	2	1	0	1	1	0	0	0	0
19.6578	female	Patients	Major Depressive Disorder	2.65777	13		80	107	1.32955	-0.210526	0.2	2.0125	1.14	-0.151786	0.5	0.66	0.61	0.65	1.8	22.4167	6.18333	414.57	51.23	2.29833				2		0	1	0	0	0	0	1
23.8357	female	Patients	Bipolar II	9.83573	17	0	80	110	0.708333	0.924528	-3	-2.6125	-3	-1.9375	-2.34	0.62	-2.75	-3	-1.21	22.25	7.36667	485.36	62.73	2.80717	14.76	2.17	0.5488	2	1	0	1	1	1	1	0	0
24.4682	female	Patients	Major Depressive Disorder	11.4682	16	11	91	115	-0.645833	0.610063	-2.6	1.0125	0.68	-0.241071	0.53	0.49	0.77	0.25	-0.01	23.1167	8.93333	540.87	48.6	4.02892	15.7	1.141	0.2549	1	2
20.2163	male	Patients	Major Depressive Disorder	7.21629	12	26	60	106	0.0833333	-1.33962	1.2	1.6782	1.3	-1.07477	0.58	0.28	-1.01	0.69	-0.3	24.55	9.3	449.97	75.28	4.92708	16.85	1.458	0.2968	2	2	0	0	0	0	0	1	0
28.0301	male	Patients	Major Depressive Disorder		10	14		99	-0.854167	-2.28302	-0.6	-1.15563	-0.6	0.140187	-0.87	0.58	-1.67	0.33	-0.62	23.0667	6.53333	392.67	55.53	2.80167	14.73	1.68	0.4494	2	1	0	0	1	0	1	0	0
26.8172	male	Patients	Major Depressive Disorder	4.81725	15	15	55	104	-3	-2.34591	-0.8	0.902067	0.89	-0.776786	0.41	0.53	-0.25	0.6	-1.34	23.45	8.41667	462.31	75.38	3.93075	15.59	1.282	0.2833	2	2	1	0	0	0	0	0	0
23.1841	female	Patients	Bipolar Not Otherwise Specified	5.18412	11	9	80	116	-1.27083	0.232704	-1.8	-0.998464	0.56	0.514019	-0.4	-0.3	-0.6	-0.91	1.05	25.5667	9.43333	414.21	57	5.49342	16.89	2.885	0.433	3	1	0	1	1	0	1	0	0
25.8754	male	Patients	Major Depressive Disorder		16	16	52	107	0.916667	0.987421	-2	0.902067	0.09	1.63393	0.88	0.47	-0.07	0.25	0.09	25.75	10.55	440.44	87.92	6.153	17.81	1.237	0.2407	3	2	1	0	0	0	0	0	0
19.8111	male	Patients	Major Depressive Disorder		10		71	88	-1.55682	-2.84211	-1.3	0.230415	-0.73	-1.35514	0.38	-3	-0.76	0.14	-1.11	23.1667	7.25	400.19	84.19	3.20317	15.15	1.593	0.4477	2	1	0	1	0	0	0	0	0
19.5264	female	Patients	Major Depressive Disorder	5.52635	10	11	55	103	0.420455	-3	-0.7	-0.384025	-0.3	-0.700935	-1.33	-0.34	-0.41	-0.39	-1.21	21.0167	8.36667	638.73	42.47	2.69558	14.62	1.732	0.5118	1	1	0	1	1	1	0	0	0
20.6845	male	Patients	Social Anxiety Disorder		14	13	55	112	0.916667	0.232704	-3	0.8875		-0.419643	0.24	0.39	-1.31	0.13	-0.3	24.0667	7.05	354.29	64	3.55242	15.2		0.3596	2		1	0	0	0	0	0	0
21.3333	female	Patients	Bipolar I	7.33333	13	3	91	106	0.291667	-0.522013	-1.3	-0.3625	0.23	1.00893	1.34	0.66	0.77	-0.26	0.29	23.75	9.15	512.17	51.54	4.44758	16.11	0.7634	0.09035	1	2	0	0	0	1	1	0	0
26.0616	female	Patients	Major Depressive Disorder			13														23.7667	9.45	485.33	95.27	4.605	16.7	1.678	0.4449	2	3	1	0	0	0	0	0	0
25.3908	female	Patients	Major Depressive Disorder	9.39083	12	15	90	112	1.125	0.54717	0.3	1.17064	0.92	0.233645	0.63	0.33	0.89	0.66	1.59	23.6333	9.05	494.14	70.57	4.33925	16.04	2.126	0.5039	2	1	1	0	0	0	0	0	0
16.178	female	Patients	Major Depressive Disorder		10		55	85	-0.602273	-0.671053	-2.5	-0.48583	-0.99	-1.63551	1.18	-1.33	-1.13	-0.13	0.29	21.6	7.86667	549.2	66	2.72667	14.42	2.353	0.6156	1	1	0	1	1	0	0	0	0
20.1478	male	Patients	Major Depressive Disorder	10.1478	12		60	112	0.8125	-0.396226	0.1	1.33218	1.3	-0.327103	0.15	0.39	0.38	0.39	0.52	23.9167	9	443.13	102.47	4.46333	16.47	2.208	0.5866	2	1	0	1	1	0	0	0	0
18.5325	female	Patients	Major Depressive Disorder	1.53251	12	14	71	117	-0.261364	0.118421	-0.3	1.33218	1.3	-0.327103	0.08	0.57	0.74	0.65	1.05	23.75	9.1	451.35	109.65	4.425	16.83	1.321	0.292	2	2	1	0	0	0	0	0	0
16.5092	female	Patients	Major Depressive Disorder	3.50924	10	15	70	99	0.875	0.513158	-1.6	0.458839	0.59	-0.607477	0.77	0.36	-0.71	0.65	-0.76	22.6167	8.18333	533.65	39.92	3.3965	15.31	1.578	0.4787	1	1	0	1	0	0	0	0	0
22.7406	female	Patients	Major Depressive Disorder	10.7406	12	14	70	104	0.291667	-1.84277	-0.5	-0.282584	1.3	-2.00935	-0.99	0.12	-0.31	-1.42	-0.46	22.9	8.41667	448.2	122.8	3.65833	15.38	1.533	0.4329	2	1	0	1	1	0	0	0	0
16.0821	male	Patients	Major Depressive Disorder		10	20		106	-2.76136	-3	-1.7	0.397833	0.29	-0.140187	-0.39	-0.17	-2.51	-3	-1.11	25.5333	7.95	337.45	47	4.73708				2		1	0	0	0	0	0	0
17.3662	male	Patients	Major Depressive Disorder	4.36619	11	11	50	106	-0.602273	-2.77632	0.6	-0.844854	-1.16	-1.07477	-1.31	0.5	-0.55	0.26	-1.11	22.3667	8.45	486.86	118.11	3.408	15.23	1.95	0.4936	2	1	0	1	0	0	0	1	0
19.7974	female	Patients	Major Depressive Disorder	6.7974	12	4	51	115	0.647727	0.381579	0.8	0.986159	1.3	-0.981308	0.85	0.53	0.11	0.39	1.05	23.2667	8.51667	478.88	76.13	3.89167	15.89	1.417	0.4165	2	1	1	0	0	0	0	0	0
16.6626	male	Patients	Bipolar I	1.66256	12	3	65	90	-1.17045	-2.90789	-2.1	-2.69814	-3	-0.700935	-1.23		-3		-0.3	23.6667	9.01667	508.67	52.08	4.33958	16.11	1.786	0.4313	1	1	0	0	1	1	0	0	0
19.6003	female	Patients	Major Depressive Disorder		12		50	103	1.10227	0.644737	-1.8	2.13956	1.3	0.420561	-2.11	0.57	-1.31	-1.16	1.05	23.1	8.46667	484.31	77.92	3.78525	15.53	1.901	0.4137	2	1	0	0	0	0	0	1	0
16.8159	female	Patients	Major Depressive Disorder		10	16	55	103	-2.07955	0.0526316	0.8	0.458839	0.59	0.420561		0.57	0.47		1.05	23.85	9.03333	428.57	122.64	4.44342	16.14	1.757	0.3211	2	1
18.308	male	Patients	Major Depressive Disorder		10	18	70	112	0.875	0.118421	-1.3	-0.691244	0.56	2.1028	1.5	0.39	0.34	0.13	0.52	26.7667	13.2	508.55	117.35	7.9825				3		0	1	0	0	0	0	0
16.8679	male	Patients	Major Depressive Disorder		10	11	70	103	0.306818	0.907895	0.3	-1.15015	-0.15	0.420561	1.15	0.28	-0.08	0.66	-0.3	23.9833	7.45	334.8	113.2	3.71667	15.33	2.16	0.6294	2	1	0	1	1	1	0	0	0
19.8932	male	Patients	Bipolar Not Otherwise Specified		12	3	79.5	110	0.988636	1.63158	0.9	1.44752	1.3	-0.046729	1.39	0.5	1.01	0.52	1.34	24.2667	8.45	423.58	66.92	4.35417	16.27	1.938	0.4893	2	1	0	0	1	0	0	0	0
16.7995	female	Patients	Major Depressive Disorder	0.799452	10	20	80	94	-0.147727	-0.0789474	0.5	1.1336	0.59	-1.16822		0.16	-1.13		-1.21	22.3	8.43333	521.5	85.83	3.36108	15.52	1.65	0.4713	2	1	1	0	0	0	0	0	0
20.8487	female	Patients	Major Depressive Disorder	3.84873	13		75	110	-0.854167	-0.144654	0.2	1.2625	1.14	-0.955357	0.47	-1.42	1.28	0.65	-1.21	23.35	7.33333	422.78	56.09	3.34067	15.12	1.756	0.4438	2	1	0	0	0	1	0	0	0
18.4942	male	Patients	Generalised Anxiety Disorder		11	23	51	106	0.647727	0.25	-0.6	-0.537634	-0.3	0.514019	-0.04	-1.94	0.11	-1.3	0.52	22.9833	7.68333	465.93	56.14	3.33392	14.92	2.173	0.4475	2	1	0	1	0	0	0	0	0
17.0678	male	Patients	Major Depressive Disorder	3.06776	11	19	79.5	110	0.340909	-0.388158	-0.6	-0.844854	-0.73	0.607477	1.4	0.17	0.57	0.66	-0.3	23.7833	8.61667	458.32	71.54	4.19883	16.1	1.733	0.4741	2	1	0	0	1	0	0	1	0
22.7296	female	Patients	Major Depressive Disorder	4.72964	14	15	50	112	0.708333	0.924528	-0.1	-0.6125	-0.22	0.741071	0.58	0.62	0.38	0.52	1.05	23.55	9.03333	469.95	98.38	4.28608	15.92	1.229	0.2696	2	2	0	1	0	1	0	0	0
25.0486	female	Patients	Major Depressive Disorder		14.5	5	65	97	1.22917	0.54717	-2.3	-0.4037	0.09	-1.49107	1.55	0.53	-1.41	0.42	1.59	22.9167	8.43333	457.38	113.08	3.6705	15.72	1.901	0.4136	2	1	0	1	0	0	0	0	0
16.9418	female	Patients	Major Depressive Disorder	2.94182	10	12	55	96	-1.46591	-2.90789	-0.2	1.80837	-1.16	-0.514019	-2.44	0.49	-1.24	-0.13	-1.21	21.8	7.35	487.86	85.14	2.575	14.43	1.566	0.4179	2	1	0	1	0	0	0	1	0
16.3806	male	Patients	Major Depressive Disorder		9	8	50	110	1.32955	1.43421	1.1	2.10062	1.59	0.514019	-0.17	0.61	-0.13	0.26	1.34	24.5333	7.98333	408.14	38.59	4.25608	16.18	1.989	0.552	2	1	0	1	1	0	1	0	0
21.3169	male	Patients	Bipolar II	8.31691	12	12	70	114	0.5	0.232704	-2.2	0.0634371	-0.62	0.607477	0.27	0.39	0.61	-0.13	-0.3	24.6667	7.81667	364.77	64.82	4.24658	15.83	1.933	0.5409	2	1	0	0	0	1	0	1	0
18.7762	male	Patients	Major Depressive Disorder		10	20	65	95	-0.488636	0.578947	0	-0.230415	0.56	-0.514019	1.42	0.28	-1.37	0.52	-0.3	29.35	14.4667	426.88	120.77	9.91375	20.97	1.143	0.08463	3	3	1	0	0	0	0	0	0
16.397	female	Patients	Major Depressive Disorder		9		60	94	-0.0340909	-0.539474	-0.6	0.323887		-1.16822	1.19	-1.33	-2.2	0.66	-1.21	24.55	7.83333	409	27.6	4.18833	16.09	1.938	0.4515	2	1	0	1	0	0	0	0	0
25.0705	female	Patients	Generalised Anxiety Disorder		16	4	70	106	0.8125	1.36478	1.5	0.14037	0.89	1.27679	0.84	0.53	0.7	0.41	2.39	26.6667	11	370.39	129.32	6.83092	18.53	1.773	0.3413	3	3	1	0	0	0	0	0	0
17.0869	male	Patients	Major Depressive Disorder	2.08693	10	13	71	106	1.44318	0.118421	-0.3	1.30568	1.16	1.26168	0.41	0.39	0.47	0.26	1.34	24.6667	9.3	432.38	85.29	4.98058	16.62	2.034	0.3958	2	3	1	0	0	0	0	0	0
25.5962	female	Patients	Bipolar I	13.5962	12	17	70	102	0.395833	0.610063	-1.8	1.17064	1.32	-0.88785	-2.8	0.22	0.48	0.66	1.59	23.65	7.9	439.96	55.61	3.77975	15.64	1.858	0.3582	2	1	0	0	0	1	0	1	0
21.7194	female	Patients	Major Depressive Disorder	5.71937	13		55	113	0.291667	-0.962264	-0.2	1.1375	1.14	-0.598214		0.2	-0.41	0.39	-1.21	25.1167	9.7	454.58	60.67	5.41042	17.28	1.898	0.4209	3	3	0	1	0	0	0	0	0
27.1075	female	Patients	Major Depressive Disorder		12	11	55	105	-0.854167	0.169811	0	1.29611	0.89	-0.327103		0.37	-0.75	0.66	0.79	25.4333	12.95	619.09	71.63	7.18933	19.35	1.639	0.4859	1	3	0	1	0	0	0	0	0
16.7885	female	Patients	Social Anxiety Disorder		11	1	71	105	0.534091	0.644737	-2.2	0.99865	1.12	-0.607477		0.24	0.34	0.52	1.05	23.6667	7.55	448.81	23.81	3.60517	15.42	1.777	0.5736	1	1	1	0	0	0	0	0	0
19.447	female	Patients	Major Depressive Disorder		12	24	50	85	0.534091	-1.32895	-0.5	-2.35871	-1.39	-1.35514			-0.6	-1.42	-0.46	21.6	8.06667	580.39	48.29	2.839	14.91	1.402	0.4067	1	1
21.5606	male	Patients	Generalised Anxiety Disorder		15	8	65	104	0.8125	0.861635	-0.1	0.3875	1.14	0.830357		0.36	0.15	0.26	-1.11	26.85	9.76667	311.32	104.36	6.314	18.51	1.441	0.3177	3	3	1	0	0	0	0	0	0
26.0123	female	Controls																		24.1667	8.43333	463	32.43	4.29525	16.05	1.432	0.3961
28.8131	male	Controls																		24.75	8.51667	396.43	68.93	4.628	16.43	1.553	0.4399
26.475	male	Controls																		24.1333	8.78333	454.96	63.58	4.4545	16.18	1.431	0.3962
28.7639	male	Controls																		24.1167	7.5	402.61	40.5	3.80925	15.54	1.477	0.4049
22.36	male	Controls																		26.2167	9.51667	381.25	57.14	5.86992	17.48	1.681	0.4791
28.616	female	Controls																		25.05	9.7	441.32	77.95	5.37725	17.24	2.318	0.3148
27.7426	female	Controls																		23.8167	8.91667	511.92	33.92	4.36542	16.13	1.568	0.4557
24.4244	female	Controls																		23.0167	7.63333	458.08	58.88	3.32467	14.77	1.537	0.444
25.2457	female	Controls																		22.7333	8.15	510.77	53.92	3.43908	15.67	1.858	0.3692
26.2752	female	Controls																		23.0667	7.48333	466.81	38.69	3.27917	15.18	1.666	0.5282
23.6496	female	Controls																		23.3167	7.68333	466.86	35.04	3.49908	15.26	1.724	0.5716
28.0767	female	Controls																		23.5333	7.68333	436.96	52.29	3.61042	15.34	1.465	0.443
28.293	female	Controls																		23.1	7.95	483.11	47.57	3.52233	15.42	1.406	0.4261
18.538	male	Controls																		24.8833	8.9	452.43	28.29	4.88925	16.92	1.661	0.3604
19.0801	male	Controls																		23.6833	8.2	453.9	56.9	3.94	16.04	1.729	0.3943
23.8001	male	Controls																		24.4333	8.96667	441.68	70.46	4.70117	16.23	2.153	0.3688
24.1123	male	Controls																		24.4167	8.11667	407.75	53.75	4.2625	15.93	1.385	0.3452
26.8145	female	Controls																		23.2333	7.25	407.93	72.39	3.236	14.99	1.343	0.412
25.3279	female	Controls																		23.55	8.08333	467.21	44.82	3.817	15.48	1.836	0.4975
28.7666	female	Controls																		22.1333	6.81667	467.58	53.46	2.47533	14.27	1.574	0.4256
25.8316	female	Controls																		25.0167	8.56667	412.58	40.08	4.78892	16.81	1.556	0.4856
23.3429	male	Controls																		22.85	7.88333	481.19	60.38	3.36317	15.01	1.94	0.3961
18.6502	male	Controls																		24.75	8.51667	435.23	31.12	4.63625	16.42	1.436	0.4016
27.9754	female	Controls																		23.6667	8	428.64	71.61	3.83542	15.26	1.598	0.2795
25.2293	male	Controls																		23.9667	8.75	470.71	55.79	4.35417	16.67	0.9264	0.226
21.629	female	Controls																		23.2833	8.31667	504.68	37.57	3.80208	15.31	1.64	0.3595
22.9131	female	Controls																		22.8	6.83333	451.18	30.79	2.81633	14.48	1.519	0.3688
23.8056	male	Controls																		23.1	7.65	465.92	47.27	3.37658	15.2	1.606	0.4912
22.3956	male	Controls																		23.65	7.78333	440.32	47.43	3.71458	15.72	1.552	0.4147
24.7885	male	Controls																		24.5833	8.66667	432.5	51.96	4.6205	16.38	1.79	0.4329
22.7707	female	Controls																		26.6667	10.15	415.19	33.88	6.409
25.7248	female	Controls			17	2	95	99	0.1875	-0.899371		-1.27421	-0.71	-1.40179	0.98	-0.52	1.26	0.67	1.59	22.8833	8.65	459.86	125.82	3.764	15.25	1.433	0.3687
24.1424	female	Controls			16		99													23.5	8.63333	483.79	64.57	4.06967	15.92	1.719	0.4464
28.3559	female	Controls			17															23.9667	8.61667	472.85	46.04	4.29067
22.9377	female	Controls																		22.2167	6.1	438.714	34.3571	2.15893	13.82	1.574	0.3781
28.5832	female	Controls			17	1	91	90	1.22917	1.05031		0.14037	0.97	-1.49107	1.27	0.49	1.07	0.67	2.39	22.9667	7.2	449.12	44.15	3.07725
26.5435	male	Controls			13	4	95	108	0.8125	0.54717		-1.49184	0.49	0.5625	-0.01	0.59	1.37	1.02	1.52	24.7	8.21667	398.29	52.5	4.45658	16.15	2.049	0.5449
27.3018	male	Controls			12															27.8667	11.65	371.91	95.27	7.75983
26.6995	male	Controls			13	0	85	103	-1.27083	-1.71698		-0.186072	0.09	-1.66964	1.2	-2.07	0.08	-0.1	0.09	25.45	9.33333	414.62	59	5.39683
27.8741	male	Controls			12	0		103	1.125	0.358491		0.668758				0.47	-0.25	0.59	0.81	24.6167	8.03333	374.73	69.95	4.32233
20.4572	female	Controls			13															24.7833	7.93333	380	48.95	4.35792
23.6523	female	Controls			12	0	90	105	1.54167	0.610063		-0.859285	0.23	0.420561	0.32	0.49	-0.78	0.4	1.05	25.2	7.15	327.29	29.93	4.17675
29.8042	male	Controls			15	4		90	0.395833	-0.333333		-1.49184	-2.72	-1.58036	0.03	0.31	-0.62	-0.75	-1.34	22.75	7.15	436.75	66.79	2.94617	14.97	1.987	0.5696
28.2683	male	Controls			16	2	81	107	0.395833	0.421384		-0.294886	0.09	0.116071	1.07	0.36	0.59	0.59	0.81	22.5667	7.95	528.6	34.13	3.25608		0.9428	0.1013
28.6571	male	Controls			12	3	90													23.2	8.66667	482.71	84.93	3.93033	15.43	2.432	0.5114
21.1882	female	Controls																		26.2333	11.2333	464.64	75.45	6.73408	16.73	1.717	0.4178
23.781	female	Controls																		23.5	5.61667	337.29	29.79	2.55892	13.83	1.557	0.3374
23.2142	male	Controls																		24.8167	8.05	391.57	42.07	4.43033	15.84	1.243	0.3072
20.731	female	Controls																		23.45	7.91667	422.17	86.67	3.69025	15.36	1.795	0.3618
27.6797	female	Controls																		24.0333	7.8	417	49.43	3.92025	15.28	1.72	0.4678
28.0055	male	Controls																		22.6667	7.7	474.5	68	3.1875	14.59	1.633	0.5243
23.551	male	Controls																		23.1	6.93333	409	60.38	3.0115	14.18	1.563	0.4534
26.9733	female	Controls																		23.4667	7.65	461.79	29.93	3.56425	15.13	2.07	0.528
27.8111	female	Controls																		23.4667	7.81667	454.93	46.57	3.64583	14.76	1.192	0.3044
23.447	female	Controls																		22.1833	6.9	479.86	43.93	2.54825	14.17	1.916	0.6156
21.4182	female	Controls																		24.25	8.61667	455.83	45.72	4.42967	15.84	2.507	0.5582
29.1253	male	Controls																		22.1833	6.73333	469.86	42.93	2.45658	13.57	1.616	0.4588
26.3354	female	Controls																		22.2167	7.4	502.43	48.71	2.8095	14.23	1.976	0.5562
21.0815	female	Controls																		24.1	6.78333	339	61.93	3.44108	14.61	0.9566	0.1769
22.2916	male	Controls																		25.9667	9.9	434.39	42.39	5.93983	17.18	1.399	0.2392
23.6003	male	Controls																		25.75	9.85	437.38	49.13	5.80417	16.97	1.842	0.4815
23.9918	female	Controls																		22.9167	8.9	553.31	45.63	3.90783	15.34	1.632	0.4494
26.0424	male	Controls			12	1	91													25.5	9.76667	413.43	82.64	5.63392
25.1307	male	Controls																		23.1	7.6	476.67	33.42	3.35067	15.36	1.523	0.4833
28.0958	female	Controls																		23.95	8.05	437.93	48.18	4.00092
17.9028	male	Controls																		24.9667	8.98333	422.25	59.46	4.98092	16.99	1.916	0.5595
23.2033	female	Controls																		24.6	8.25	421.36	37.57	4.42442	15.97	1.733	0.4529
23.2882	female	Controls																		24.2167	8.15	429.17	47.17	4.18608	15.9	1.756	0.5019
23.54	female	Controls																		24.9	7.03333	318.46	48.75	3.96008	17.31	1.449	0.3712
